# Supplementary material for: Investigation of Genetic Relationships Between Hanseniaspora Species Found in Grape Musts Revealed Interspecific Hybrids With Dynamic Genome Structures
Source: Front Microbiol. 2020 Jan 15;10:2960. doi: 10.3389/fmicb.2019.02960 (PMC6974558; doi:10.3389/fmicb.2019.02960)
Supplement: Supplementary file 11 [file Table_1.XLSX]

## Sheet: Feuil2
Supplementary Table S1: Primers used for MLST analysis
Locus	Element	Forward primer	Sequence (5' --> 3')	Reverse primer	Sequence (5' --> 3')	Amplicon size (bp)
ACC1	CDS	ACC1F1	AGATCYGTYGGTATTGGTGC	ACC1R1	GCTCTACCAACAACAACAC	458
ACC1	CDS	ACC1F2	GTGGTACTCAAATYATGTAC	ACC1R1	GCTCTACCAACAACAACAC	316
ACC1	CDS	ACC1F3	GGTGGTGGTGGTAARGGTAT	ACC1R3	TGGATCTTRGAWGTGATTC	627
ADP1	CDS	ADP1F1	GGADGGTATHAACTGTAAC	ADP1R1	TGATTTACCACTACCACTAG	904
ADP1	CDS	ADP1F2	GGDTTTGTDGATCAAGATG	ADP1R2	TTGGACATTCATAYCCACTG	496
ADP1	CDS	VA_ADP1F1(1)	AGGTAAATCTACATTAATAG	VA_ADP1F1R1(1)	GACATTCATAGCCACAATTG	606
GLN4	CDS	GLN4F1	TCTTGCTCCWAARATTTATG	GLN4R1	AGTACCAGTDATGTTCAATG	1081
GLN4	CDS	GLN4F2	GGYTAGGTTACAAACCATGG	GLN4R2	TCTTGGATCATTCCARTCTC	600
GLN4	CDS	VA_GLN4F1(1)	TTAGGTTATGAACCTTGG	VA_GLN4R1(1)	TCTTGGATCATTCCAATCTC	600
RPN2	CDS	RPN2F1	TTGTCTATTGCWTTGAAYATG	RPN2R1	ACADGCATTCATKATACCTTG	583
RPN2	CDS	RPN2F2	CTGCTGAAGCACAATCWTAC	RPN2R2	TCATCACCWGTACCACAATG	1077
RPN2	CDS	RPN2F5(2)	CTRCTGAAGCACAATCTWTACA	RPN2R5(2)	ARCCAGYTCAAGTTATCTCT	1102
RPN2	CDS	VA_RPN2F1(1)	CTACTGAAGCACAATCATTC	VA_RPN2R1(1)	TCATCACCAGTACCACAATG	1077
VPS13	CDS	VPS13F1	GGTATTTGGAAYGGWGATG	VPS13R1	TYTCCCAAGAATTAGGACG	202
VPS13	CDS	VPS13F2	AYTRAAGTGGTTCCAAATTG	VPS13R2	TTCAATACAACAGGTGCATC	665
VPS13	CDS	VA_VPS13F1(1)	GAACTAAGATACAATAATTC	VA_VPS13R1(1)	TTCAATGTGACTGGTGCATC	671
MET5	Intergene	MET5F1	TTGTTCAAGACCTTGGTTAG	MET5R1	GTATCTCTTAATGGWGTTATTC	1019
MET5	Intergene	VA_MET5F2(1)	AATAGCTTGTGTTGGTAAGG	MET5R1	ATTGCAGATCTGATCATTCC	1038
RNR2	Intergene	RNR2F1	TTGATGCCATTCCAGTTGC	RNR2R1	AATGTRYTAACAACTTGATCTA	1065
RNR2	Intergene	RNR2F2	AAGGCYGAAGCTGAAGATG	RNR2R1	AATGTRYTAACAACTTGATCTA	841
SKI2	Intergene	SKI2F1	GTTTCTCCTCAAAGTGAAGG	SKI2R1	GCTCAATAYTCWATGGAAC	801
SKI2	Intergene	SKI2F2	TTTGGAWAGACATAGATTCC	SKI2R1	GCTCAATAYTCWATGGAAC	880
(1) These primers were specifically designed for H. valbyensis
(2) These primers were used to amplify H. lachancei RPN2 marker
