# Supplementary material for: Investigation of Genetic Relationships Between Hanseniaspora Species Found in Grape Musts Revealed Interspecific Hybrids With Dynamic Genome Structures
Source: Front Microbiol. 2020 Jan 15;10:2960. doi: 10.3389/fmicb.2019.02960 (PMC6974558; doi:10.3389/fmicb.2019.02960)
Supplement: Supplementary file 12 [file Table_2.XLSX]

## Sheet: Feuil1
Supplementary Table S2: Genome sequencing data of hybrids H. opuntiae x H. pseudoguilliermondii
Strain	Accession number	Raw read pairs	Cleaned read pairs	% cleaned reads	Specific read pairs H. pseudoguilliermondii (%)	Specific read pairs H. opuntiae (%)	Shared read pairs (%)
CCY46-1-3	ERR3456268	9,245,834	9,217,405	99.69	2,289,847 (24.84)	4,748,082 (51.51)	694,023 (7.53)
CCY46-1-3a	ERR3456265	6,101,850	6,078,992	99.63	906,138 (14.91)	3,640,326 (59.88)	493,544 (8.12)
CLIB 3101	ERR3456264	7,013,788	6,840,087	97.52	1,692,569 (24.74)	3,547,816 (51.87)	875,319 (12.80)
DBVPG 5828	ERR3456266	8,369,308	8,340,955	99.66	2,025,140 (24.28)	4,413,638 (52.92)	804,608 (9.65)
CLIB 3263	ERR3456262	6,702,070	6,672,510	99.56	2,668,099 (39.99)	2,468,246 (36.99)	567,452 (8.50)
CLIB 3264	ERR3456263	6,092,740	6,061,418	99.49	2,425,528 (40.02)	2,245,138 (37.04)	540,240 (8.91)
