# Supplementary material for: Investigation of Genetic Relationships Between Hanseniaspora Species Found in Grape Musts Revealed Interspecific Hybrids With Dynamic Genome Structures
Source: Front Microbiol. 2020 Jan 15;10:2960. doi: 10.3389/fmicb.2019.02960 (PMC6974558; doi:10.3389/fmicb.2019.02960)
Supplement: Supplementary file 13 [file Table_3.XLSX]

## Sheet: Feuil1
Primer	Sequence
ACC1F1	AGATCYGTYGGTATTGGTGC	5159	5178		458
ACC1F2	GTGGTACTCAAATYATGTAC	5301	5320		316
ACC1R1	GCTCTACCAACAACAACAC	5598	5616
ACC1F3	GGTGGTGGTGGTAARGGTAT	736	755
ACC1R3	TGGATCTTRGAWGTGATTC	1343	1362		627
RPN2F1	TTGTCTATTGCWTTGAAYATG	1601	1621
RPN2R1	ACADGCATTCATKATACCTTG	2163	2183		583
RPN2F2	CTGCTGAAGCACAATCWTAC	11	20
RPN2R2	TCATCACCWGTACCACAATG	1068	1087		1077
ADP1F1	GGADGGTATHAACTGTAAC	502	520
ADP1R1	TGATTTACCACTACCACTAG	1386	1405		904
ADP1F2	GGDTTTGTDGATCAAGATG	1529	1547
ADP1R2	TTGGACATTCATAYCCACTG	2005	2024		496
VPS13F1	GGTATTTGGAAYGGWGATG	271	289
VPS13R1	TYTCCCAAGAATTAGGACG	454	472		202
VPS13F2	AYTRAAGTGGTTCCAAATTG	8478	8496
VPS13R2	TTCAATACAACAGGTGCATC	9123	9142		665
GLN4F1	TCTTGCTCCWAARATTTATG	498	517
GLN4R1	AGTACCAGTDATGTTCAATG	1559	1578		1081
GLN4F2	GGYTAGGTTACAAACCATGG	1028	1046
GLN4R2	TCTTGGATCATTCCARTCTC	1618	1627		600
HA_MET5R1	GTATCTCTTAATGGWGTTATTC				1019		intergène entre MET5 et le gène en aval
HA_MET5F1	TTGTTCAAGACCTTGGTTAG
HA_SKI2F1	GTTTCTCCTCAAAGTGAAGG				801		intergène entre SKI2 et DUS3
HA_SKI2F2	TTTGGAWAGACATAGATTCC				880
HA_SKI2R1	GCTCAATAYTCWATGGAAC
HA_RNR2F1	TTGATGCCATTCCAGTTGC				1065		intergène entre RNR2 et CRM1
HA_RNR2F2	AAGGCYGAAGCTGAAGATG				841
HA_RNR2R1	AATGTRYTAACAACTTGATCTA

## Sheet: Feuil2
Supplementary Table S3: PCR amplification of divergent Hanseniaspora species
Genus	Species	Strain	GLN4F2/GLN4R2	ADP1F2/ADP1R2	MET5F1/MET5R1	RPN2F2/RPN2R2	VPS13F2/VPS13R2
Hanseniaspora	clermontiae	Y-27515T	+	+	+	+	+
Hanseniaspora	jakobsenii	CBS 12942T	+	-	-	-	-
Hanseniaspora	lachancei	Y-27514T	+	+	+	- (1)	+
Hanseniaspora	meyeri	Y-27513T	+	+	+	+	-
Hanseniaspora	nectarophila	CBS 13383T	+	+	-	+	-
Hanseniaspora	singularis	CBS 10840T	-	-	-	-	-
Hanseniaspora	thailandica	CBS 10841T	+	+	-	+	-
Kloeckera	hatyaiensis	CBS 10842T	+	-	-	-	-
+ indicates a positive amplification, - an absence of amplicon
(1)Degenerate primers RPN2F5/RPN2R5 were designed to amplify Y-27514T
